# Supplementary material for: More push from your push-off: Joint-level modifications to modulate propulsive forces in old age
Source: PLoS One. 2018 Aug 8;13(8):e0201407. doi: 10.1371/journal.pone.0201407 (PMC6082565; doi:10.1371/journal.pone.0201407)
Supplement: S1 File — (XLSX) [file pone.0201407.s001.xlsx]

## Sheet: Young Adults
	Fp_Fp -20%	Fp_Fp -10%	Fp_Normal	Fp_Fp +10%	FpFp +20%	Ankle Angle_Fp -20%	Ankle Angle_Fp -10%	Ankle Angle_Normal	Ankle Angle_Fp +10%	Ankle AngleFp +20%	Hip Extension_Fp -20%	Hip Extension_Fp -10%	Hip Extension_Normal	Hip Extension_Fp +10%	Hip ExtensionFp +20%	Stride Length_Fp -20%	Stride Length_Fp -10%	Stride Length_Normal	Stride Length_Fp +10%	Stride LengthFp +20%	Trailing Limb Extension_Fp -20%	Trailing Limb Extension_Fp -10%	Trailing Limb Extension_Normal	Trailing Limb Extension_Fp +10%	Trailing Limb ExtensionFp +20%	Ankle Moment_Fp -20%	Ankle Moment_Fp -10%	Ankle Moment_Normal	Ankle Moment_Fp +10%	Ankle MomentFp +20%	Ankle Angular Impulse -20%	Ankle Angular Impulse -10%	Ankle Angular Impulse Normal	Ankle Angular Impulse +20%	Ankle_Angular_Impulse_forceadd_20_	Ankle Power_Fp -20%	Ankle Power_Fp -10%	Ankle Power_Normal	Ankle Power_Fp +10%	Ankle PowerFp +20%	H1 Hip Power_Fp -20%	H1 Hip Power_Fp -10%	H1 Hip Power_Normal	H1 Hip Power_Fp +10%	H1 Hip PowerFp +20%	H3 Hip Power_Fp -20%	H3 Hip Power_Fp -10%	H3 Hip Power_Normal	H3 Hip Power_Fp +10%
	17.644	20.076	23.1994	24.3993	28.7121	-19.7726	-22.6702	-27.4843	-33.3507	-37.177	-7.81888	-14.6568	-10.4033	-16.5078	-16.7646	1.143	1.27	1.3589	1.3462	1.4351	15.2081	16.3936	17.9716	17.8652	18.723	-1.563	-1.77354	-1.86691	-1.81815	-1.59887	0.426049	0.460597	0.476591	0.521886	0.422972	3.66683	4.46433	4.99944	4.80483	4.83721	1.18145	1.20161	0.944469	1.10077	0.458627	1.80443	1.90294	1.87125	1.6231
	17.9152	19.9947	21.5372	22.9245	25.6325	-15.8474	-18.4895	-20.5835	-35.4356	-35.5342	-12.0056	-9.97504	-9.2226	-15.1308	-15.8963	1.23825	1.2446	1.3081	1.4097	1.4605	14.8084	15.6334	15.8496	17.8746	17.7673	-1.58378	-1.59044	-1.57613	-1.50562	-1.29138	0.408639	0.43659	0.425707	0.549288	0.390229	3.82327	3.65302	3.86311	3.66131	3.48323	1.77739	1.75099	1.76513	1.51898	0.494456	1.77739	1.75099	1.76513	1.51898
	17.4276	19.3932	22.1064	23.927	25.5838	-15.0761	-22.6205	-33.734	-35.5516	-35.2011	-18.5077	-23.0947	-20.3655	-26.1164	-25.9864	1.3716	1.4351	1.3589	1.5748	1.6256	15.4702	16.1133	16.1988	18.6741	19.2883	-1.47637	-1.5658	-1.60014	-1.6247	-1.65881	0.405278	0.459244	0.476021	0.549051	0.583774	3.06092	3.5205	4.238	3.9111	4.04483	0.481759	0.450047	0.376877	0.437878	0.463011	1.60183	1.5715	2.09498	1.34828
	17.2983	19.8269	21.8082	24.4481	26.3383	-8.09555	-10.1007	-14.6344	-18.6542	-23.551	-7.73213	-9.82018	-8.94344	-10.7238	-10.0642	1.2827	1.3462	1.2954	1.3335	1.27	15.9173	17.9826	17.9894	19.2824	19.3103	-1.57367	-1.78976	-1.85334	-1.89405	-1.83579	0.332517	0.413728	0.46484	0.547524	0.587613	3.17568	3.98548	4.3772	4.19575	3.49296	1.12669	0.945559	0.790902	0.732775	0.775156	1.81237	1.77037	2.09523	1.86404
	16.5265	18.772	21.4128	22.8119	25.7417	-5.06992	-15.0249	-13.1129	-27.358	-35.3095	-7.76435	-8.63996	-16.3266	-16.181	-16.2101	1.1811	1.2065	1.2954	1.3081	1.3208	15.5915	17.4244	19.2388	20.3434	21.0769	-1.39926	-1.55853	-1.55898	-1.57322	-1.59249	0.286512	0.408474	0.42263	0.480292	0.502696	4.28476	4.42714	3.80705	4.50634	4.86418	1.43866	1.20748	1.50393	1.22789	0.915144	2.06197	1.75747	1.8684	1.70173
	14.1576	16.0924	17.8284	19.5434	20.7154	-12.4166	-21.5824	-18.4982	-16.5283	-18.3225	-10.9415	-9.89786	-12.8714	-15.113	-15.3173	1.2065	1.2319	1.3208	1.4986	1.5748	12.7754	12.8966	13.8465	16.0188	16.8794	-1.34995	-1.38023	-1.40369	-1.38526	-1.34299	0.357276	0.379033	0.404755	0.463304	0.480921	2.52941	2.7644	3.10213	2.75997	2.64321	0.792637	0.818254	0.923542	0.923191	1.0102	1.13755	1.18878	0.983034	1.00749
	15.0589	17.0024	18.828	20.699	24.2658	-11.9972	-12.5093	-18.3265	-22.2181	-18.1887	-8.53543	-12.4869	-16.8303	-14.3972	-16.5038	1.1684	1.2827	1.3716	1.3843	1.5367	12.249	8.09146	15.4695	15.2901	17.2394	-1.52177	-1.53002	-1.70612	-1.68029	-1.67494	0.433601	0.519097	0.438344	0.483918	0.573208	3.5119	3.39413	4.24688	4.06226	3.93009	1.00915	0.85061	0.894233	0.648679	0.574505	1.38743	1.43953	1.15609	1.1662
	16.6536	18.3055	20.3073	22.3649	24.499	-20.6921	-23.4753	-30.4559	-36.887	-34.0582	-3.39395	-2.69942	-7.19243	-9.23468	-11.352	1.397	1.4732	1.4605	1.4478	1.4351	15.2636	16.0972	17.5242	18.3805	18.9486	-1.28822	-1.28563	-1.46474	-1.43996	-1.45219	0.3557	0.379991	0.446549	0.528106	0.585354	1.62678	1.66049	2.04828	2.33958	2.18534	0.990106	1.03403	0.618657	0.656388	0.865288	1.22805	1.12251	1.11391	1.01466
	17.8022	20.1671	22.4132	24.4636	26.4253	-16.0058	-21.288	-29.9962	-30.087	-34.5818	3.41411	-0.0232569	-8.32184	-11.2129	-11.3683	1.1684	1.2319	1.2954	1.3843	1.4478	14.0628	15.4261	16.2099	18.05	19.2926	-1.30872	-1.35514	-1.41075	-1.402	-1.40629	0.373832	0.391483	0.383386	0.465378	0.485442	3.53785	3.85397	4.0075	3.87266	3.98934	1.055	1.06193	1.03781	0.978191	0.850618	1.52578	1.46095	1.67634	1.3296
[truncated: 6 more columns]

## Sheet: Old Adults All
Subgroup	Fp_Fp -20%	Fp_Fp -10%	Fp_Normal	Fp_Fp +10%	FpFp +20%	Ankle Angle_Fp -20%	Ankle Angle_Fp -10%	Ankle Angle_Normal	Ankle Angle_Fp +10%	Ankle AngleFp +20%	Hip Extension_Fp -20%	Hip Extension_Fp -10%	Hip Extension_Normal	Hip Extension_Fp +10%	Hip ExtensionFp +20%	Stride Length_Fp -20%	Stride Length_Fp -10%	Stride Length_Normal	Stride Length_Fp +10%	Stride LengthFp +20%	Trailing Limb Extension_Fp -20%	Trailing Limb Extension_Fp -10%	Trailing Limb Extension_Normal	Trailing Limb Extension_Fp +10%	Trailing Limb ExtensionFp +20%	Ankle Moment_Fp -20%	Ankle Moment_Fp -10%	Ankle Moment_Normal	Ankle Moment_Fp +10%	Ankle MomentFp +20%	Ankle Angular Impulse -20%	Ankle Angular Impulse -10%	Ankle Angular Impulse Normal	Ankle Angular Impulse +20%	Ankle_Angular_Impulse_forceadd_20_	Ankle Power_Fp -20%	Ankle Power_Fp -10%	Ankle Power_Normal	Ankle Power_Fp +10%	Ankle PowerFp +20%	H1 Hip Power_Fp -20%	H1 Hip Power_Fp -10%	H1 Hip Power_Normal	H1 Hip Power_Fp +10%	H1 Hip PowerFp +20%	H3 Hip Power_Fp -20%	H3 Hip Power_Fp -10%	H3 Hip Power_Normal	H3 Hip Power_Fp +10%
RRhigh	11.6676	12.9497	12.5733	13.9393	14.5723	-2.37315	-6.06924	-11.1622	-13.3584	-14.5448	7.00184	-0.166494	3.57878	2.43694	1.92361	1.1033	1.3865	1.2744	1.2921	1.298	9.4228	10.9659	10.0413	11.6357	11.6688	-1.34864	-1.3576	-1.34507	-1.35276	-1.29508	0.507941	0.578622	0.544403	0.628632	0.634033	2.25653	1.82674	2.10886	2.02647	1.99896	0.661819	0.697542	0.584193	0.552042	0.557686	0.780377	0.76056	0.656745	0.552042
RRhigh	9.73196	9.44698	8.56252	9.38021	9.55106	-7.96117	-8.22908	-6.21146	-7.95726	-7.93892	-15.0498	-15.0789	-12.1359	-12.9361	-14.307	1.2272	1.2272	1.0856	1.1682	1.1682	13.6573	13.6495	11.9816	13.219	13.4142	-1.21076	-1.17879	-1.1824	-1.18621	-1.18761	0.421327	0.414392	0.381039	0.392668	0.400156	1.93307	1.82277	1.97325	1.93126	1.82639	0.995417	0.963062	0.914715	1.03534	0.969567	1.43399	1.28329	1.37972	1.28748
RRhigh	16.3169	17.4951	21.2683	22.9861	24.2018	-17.2379	-20.8138	-19.9597	-16.0724	-16.3418	3.638	1.76207	-9.88297	-8.63943	-9.05487	0.9558	1.0915	1.121	1.298	1.298	17.3906	18.5256	18.6948	19.5611	20.7176	-1.27357	-1.24476	-1.44722	-1.30059	-1.29819	0.34582	0.397719	0.344503	0.462225	0.461453	2.35376	2.18152	3.00366	2.25004	2.17735	1.05637	1.1821	1.43527	1.64738	1.53672	1.61979	1.56721	2.26507	1.64738
RRhigh	17.213	19.4423	19.8657	20.4555	20.741	-28.4654	-29.6747	-30.4593	-34.3591	-33.4828	4.33349	0.366638	-1.06538	-1.10604	-0.60272	1.0797	1.1092	1.0974	1.1033	1.1151	13.8168	13.697	15.483	15.3854	16.4437	-1.0354	-1.10873	-1.12621	-1.12779	-1.05934	0.360291	0.377614	0.340395	0.361237	0.377883	2.64125	2.75014	2.98364	3.01192	2.73038	1.39517	1.59407	1.36407	1.26284	1.30807	1.53916	1.59407	1.53137	1.52537
RRhigh	14.591	16.7505	16.5867	18.8519	19.226	-8.59378	-12.7149	-12.0863	-13.9938	-14.1341	5.96035	2.25883	1.9502	-2.44039	-5.11608	1.0738	1.2036	1.1328	1.298	1.357	11.7034	11.6076	11.4076	12.7137	13.7024	-1.38581	-1.40322	-1.37314	-1.48249	-1.518	0.517241	0.55917	0.517103	0.5917	0.607	2.71954	2.93476	2.92496	2.88284	2.97915	1.17368	1.04626	0.995962	1.10144	1.0058	1.58677	1.52912	1.47122	1.32917
RRhigh	12.8256	13.7496	15.8544	16.5431	18.3586	-16.0305	-23.6492	-27.1551	-31.6367	-31.6048	-0.463105	0.39796	-3.15449	-0.510791	0.828482	1.2626	1.2508	1.3334	1.3334	1.2744	14.1529	13.9426	13.5297	14.4326	14.0893	-1.24596	-1.31406	-1.32865	-1.27372	-1.23972	0.406681	0.435053	0.452677	0.511127	0.52571	2.46018	2.58661	2.68291	2.4636	2.32224	1.21602	0.954892	1.0886	0.948838	1.05628	1.30388	1.18451	1.3067	1.18576
RRhigh	17.1153	17.2471	18.7336	19.5768	20.8505	-14.3363	-13.7184	-16.4987	-19.0706	-19.8493	-3.01555	-2.55932	-6.08166	-4.35825	-5.00494	1.3039	1.0974	1.298	1.2508	1.4573	16.0454	16.4861	18.0395	19.7349	20.2136	-1.22734	-1.23887	-1.23053	-1.33066	-1.34527	0.429773	0.379924	0.414018	0.468766	0.44816	2.56781	2.87617	2.75576	2.79456	2.85898	1.35431	1.38114	1.3852	1.29214	1.3912	1.48903	1.52114	1.46269	1.40488
RRhigh	19.5923	21.9482	24.2561	25.3977	27.7011	-12.497	-13.6679	-14.995	-12.3625	-14.5887	-4.07471	-7.993	-12.139	-9.27724	-9.72384	1.0266	1.1092	1.1564	1.1328	1.0974	15.1626	15.7209	16.4718	17.4712	17.325	-1.30143	-1.40744	-1.49078	-1.45803	-1.44651	0.413943	0.409139	0.41666	0.422152	0.429932	3.57873	3.93706	3.95288	3.82747	4.03906	1.45224	1.60562	1.61072	1.80974	2.00283	2.01349	2.30532	2.54154	2.38558
RRlow	9.51596	10.6439	9.92026	11.965	12.6893	-12.8459	-11.9114	-11.3649	-13.8922	-13.8034	11.6297	13.5199	6.39377	11.9531	10.8007	0.885	0.8673	0.8496	0.9145	0.9735	15.1307	17.4418	18.2528	19.9706	21.2821	-1.48176	-1.3031	-1.46973	-1.18742	-1.12934	0.36517	0.351597	0.352675	0.367842	0.390221	2.25357	1.77933	1.96526	1.79878	1.88947	0.709897	1.39524	0.745771	0.73333	0.762169	1.0514	2.23868	1.07389	1.20965
RRlow	12.8355	15.3489	17.7399	19.8631	18.6638	-7.76255	-8.89657	-25.9565	-22.2309	-18.9469	5.76007	-0.935608	-16.5443	-12.6282	-14.7112	0.9381	1.1328	1.4396	1.2744	1.2036	17.7746	18.974	18.2375	18.8773	19.3085	-1.21211	-1.25129	-1.43791	-1.43128	-1.29301	0.396962	0.460449	0.491431	0.607	0.579093	3.31033	3.0702	2.98028	2.80269	2.49089	0.689956	0.878441	1.13828	1.49542	1.24307	1.19068	1.1137	1.17723	1.49542
RRlow	16.8417	19.6129	20.1975	21.4766	23.1481	-14.0395	-17.6549	-19.2134	-19.0165	-22.226	0.83319	-3.88821	-5.22344	-6.0813	-6.49596	0.9558	1.0856	1.121	1.1859	1.1741	17.1975	17.8643	17.8153	19.515	20.0447	-1.17946	-1.29851	-1.25367	-1.35127	-1.30254	0.358372	0.392797	0.383314	0.40956	0.418066	2.41084	2.45699	2.62944	2.90627	2.76228	1.00625	1.12736	1.02546	1.03624	0.986253	1.34027	1.40521	1.33389	1.31616
RRlow	13.969	13.432	12.8114	13.8616	14.8309	-17.5983	-14.7598	-18.6059	-19.3381	-21.0703	-0.535987	-0.252894	1.38175	-0.231727	0.30204	1.3216	1.3216	1.2272	1.2626	1.239	17.3139	18.4024	19.4558	19.6457	19.5251	-1.2275	-1.2063	-1.22479	-1.19378	-1.18167	0.477537	0.454387	0.459096	0.462317	0.478383	2.12293	2.03425	1.98256	2.00261	1.89128	0.731582	0.689537	0.721455	0.721851	0.627812	0.753564	0.714129	0.754156	0.844298
RRlow	17.5874	18.4515	20.2724	22.2514	23.2276	-34.3395	-39.693	-37.5825	-41.1432	-39.558	-1.48646	-3.14539	-4.79195	-3.84375	-4.8016	1.0974	1.121	1.1682	1.239	1.3098	10.6971	13.6648	17.4543	17.4499	17.8259	-1.4011	-1.18581	-1.47357	-1.35034	-1.19458	0.394511	0.459434	0.44797	0.513849	0.532224	4.37997	3.17025	4.2144	3.58187	2.70148	1.20009	0.954386	1.02763	1.10528	1.21668	2.39286	2.03054	2.01136	1.74603
RRlow	15.1092	16.9485	18.9954	20.8763	21.9071	-13.6036	-15.708	-19.4524	-24.8226	-22.0711	-9.45805	-13.5352	-18.488	-17.0848	-17.6785	1.062	1.1741	1.2272	1.2036	1.239	16.6265	18.0134	18.6152	18.141	19.8477	-1.10075	-1.18082	-1.3417	-1.37129	-1.32874	0.250819	0.315511	0.395771	0.450169	0.487034	2.14983	2.08857	2.4069	2.71426	2.46716	0.985476	1.07466	1.11814	0.992728	1.00416	1.61836	1.49657	1.51653	1.44108
RRlow	15.9411	17.1657	18.8542	20.2567	22.5337	-11.0398	-12.8633	-14.938	-20.1598	-21.0161	-0.528056	-1.56648	-4.97178	-0.0282014	-3.97224	1.2508	1.2508	1.357	1.1564	1.1918	12.6824	14.6405	17.3026	16.5867	16.6402	-1.41953	-1.44747	-1.47167	-1.59604	-1.49316	0.438084	0.46513	0.448519	0.569265	0.591226	2.18854	2.21619	2.70689	2.39079	2.02763	0.961617	0.955879	0.829593	0.881325	0.983892	1.26233	1.31796	1.29581	1.07361
RRlow	12.5862	15.9877	16.7632	18.1993	19.6253	-6.06524	-14.5028	-16.8635	-18.2755	-18.7681	-4.1259	-10.1751	-9.65342	-11.2177	-10.6049	1.121	1.5458	1.4396	1.475	1.5163	10.9711	17.4126	17.1896	17.445	16.7265	-1.34707	-1.49276	-1.58835	-1.60793	-1.63501	0.354925	0.432353	0.551987	0.59231	0.634994	3.61431	3.2455	3.3157	3.53674	3.42408	0.911378	0.766081	0.893942	1.00081	1.13242	1.79785	1.11428	1.27138	1.20456
[truncated: 6 more columns]
